# Supplementary material for: Ion-Conducting Flexible Thin Films of Composites from Poly(ethylene oxide) and Nematic Liquid Crystals E8—Characterization by Impedance and Dielectric Relaxation Spectroscopy
Source: Polymers (Basel). 2021 Dec 20;13(24):4465. doi: 10.3390/polym13244465 (PMC8704298; doi:10.3390/polym13244465)
Supplement: Supplementary file 1 [file polymers-13-04465-s001.zip]

Archive with 1 entries (1 files):
- polymers-1464895-supplementary.pdf
